# Supplementary material for: Effects of 17β-Estradiol Pollution on Microbial Communities and Methane Emissions in Aerobic Water Bodies
Source: Toxics. 2024 May 19;12(5):373. doi: 10.3390/toxics12050373 (PMC11126138; doi:10.3390/toxics12050373)
Supplement: Supplementary file 1 [file toxics-12-00373-s001.zip]

Archive with 1 entries (1 files):
- toxics-2984205-supplementary.pdf
